# Supplementary material for: Effects of Maturation on Antibacterial Properties of Vietnamese Mango (Mangifera indica) Leaves
Source: Molecules. 2024 Mar 23;29(7):1443. doi: 10.3390/molecules29071443 (PMC11012903; doi:10.3390/molecules29071443)
Supplement: Supplementary file 1 [file molecules-29-01443-s001.zip]

Archive with 1 entries (1 files):
- Mangiferin contents, extract yields, MICs and zones.xlsx
