# Supplementary material for: Effects of Maturation on Antibacterial Properties of Vietnamese Mango (Mangifera indica) Leaves
Source: Molecules. 2024 Mar 23;29(7):1443. doi: 10.3390/molecules29071443 (PMC11012903; doi:10.3390/molecules29071443)
Supplement: Supplementary file 1 [file molecules-29-01443-s001.zip › Mangiferin contents, extract yields, MICs and zones.xlsx]

## Sheet: Mangiferin concentration
	Mangiferin conc	RT	S peak
	0.4	9.534	46640
	0.6	9.704	71219
	0.8	9.709	89367
	0.4	46640
	0.6	71219
	0.8	89367
Young dark reddish brown leaf
2 mg dried extract				Conc in 1 mg extract	Conc in 1 g extract
RT	Area	Conc				extraction yield	g dried powder	mg per 1 g dried powder
9.514	71187	0.619766		0.309883	309.883	0.2639	3.78931	81.7782
9.604	73354	0.640053		0.320027	320.027	0.2639	3.78931	84.455
9.578	69131	0.600519		0.300259	300.259	0.2639	3.78931	79.2384
	Mean	0.620113		0.310056	310.056			81.8239
	SD	0.0197695		0.00988477	9.88477			2.60859
Young yollow leaf, 2 mg dried extract
RT	Area	Conc		Conc in 1 mg extract	Conc in 1 g extract	extraction yield	g dried powder	mg per 1 g dried powder
9.594	51304	0.433627		0.216814	216.814	0.3313	3.01841	71.8304
9.574	52215	0.442156		0.221078	221.078	0.3313	3.01841	73.2431
9.587	52887	0.448447		0.224223	224.223	0.3313	3.01841	74.2852
	Mean	0.44141		0.220705	220.705			73.1196
	SD	0.0074379		0.00371895	3.71895			1.23209
Young light green leaf, 2 mg dried extract
RT	Area	Conc		Conc in 1 mg extract	Conc in 1 g extract	extraction yield	g dried powder	mg per 1 g dried powder
9.584	34366	0.275059		0.137529	137.529	0.4366	2.29043	60.0453
9.594	35022	0.2812		0.1406	140.6	0.4366	2.29043	61.3859
9.567	33987	0.27151		0.135755	135.755	0.4366	2.29043	59.2707
	Mean	0.275923		0.137961	137.961			60.234
	SD	0.00490218		0.00245109	2.45109			1.07015
Mature green leaf, 2 mg dried extract				Conc in 1 mg extract	Conc in 1 g extract
RT	Area	Conc				extraction yield	g dried powder	mg per 1 g dried powder
9.594	18656	0.127986		0.063993	63.993	0.4133	2.41955	26.4483
9.583	18997	0.131178		0.0655891	65.5891	0.4133	2.41955	27.108
9.567	17931	0.121199		0.0605993	60.5993	0.4133	2.41955	25.0457
	Mean	0.126788		0.0633938	63.3938			26.2007
	SD	0.00509657		0.00254828	2.54828			1.05321
Old dark green leaf, 2 mg dried extract				Conc in 1 mg extract	Conc in 1 g extract
RT	Area	Conc				extraction yield	g dried powder	mg per 1 g dried powder
9.554	11783	0.0636428		0.0318214	31.8214	0.4248	2.35405	13.5177
9.565	11667	0.0625569		0.0312784	31.2784	0.4248	2.35405	13.2871
9.707	11665	0.0625381		0.0312691	31.2691	0.4248	2.35405	13.2831
	Mean	0.0629126		0.0314563	31.4563			13.3626
	SD	0.000632453		0.000316227	0.316227			0.134333
Old yellow leaf, 2 mg dried extract				Conc in 1 mg extract	Conc in 1 g extract
RT	Area	Conc				extraction yield	g dried powder	mg per 1 g dried powder
9.504	9328	0.0406598		0.0203299	20.3299	0.4258	2.34852	8.65647
9.521	9439	0.041699		0.0208495	20.8495	0.4258	2.34852	8.87771
9.547	9297	0.0403696		0.0201848	20.1848	0.4258	2.34852	8.59469
	Mean	0.0409095		0.0204547	20.4547			8.70962
	SD	0.00069896		0.00034948	0.34948			0.148808

## Sheet: MIC
MIC (microgam/ ml)
	S. aureus	B. cereus	B. subtilis	E. coli	S. typhimurium	P. aureginosa
Young dark reddish brown leaf	1.95	7.81	15.63	7.81	31.3	125
Young yollow leaf	1.95	15.63	31.3	7.81	62.5	125
Young light green leaf	3.91	31.3	31.3	31.3	125	500
Mature green leaf	7.81	31.3	62.5	31.3	125	500
Old dark green leaf	7.81	62.5	125	62.5	250	1000
Old yellow leaf	125	250	500	250	500	1000
Mangiferin	3.91	7.81	15.63	7.81	31.3	62.5

## Sheet: inhibitory zones
S. aureus						B. cereus						B. subtilis
Extract						Extract						Extract
Conc	2	1	0.5	0.25		Conc	2	1	0.5	0.25		Conc	2	1	0.5	0.25
Red young leaf	28.05	23.25	15.91	10		Red young leaf	25.21	20.36	15.23	10		Red young leaf	23.81	20.15	10	10
	26.23	22.81	13.62	10			25.22	20.16	14.78	10			24.07	20.32	10	10
	27.19	23.08	14.23	10			26.26	21.77	13.98	10			23.78	20.98	10	10
Yellow young leaf	24.29	20.11	13.01	10		Yellow young leaf	23.02	16.25	13.09	10		Yellow young leaf	20.57	15.79	10	10
	23.51	19.82	12.79	10			22.87	16.11	12.87	10			21.03	15.12	10	10
	22.89	18.79	12.59	10			22.08	17.52	12.66	10			21.19	16.07	10	10
Yellow light green leaf	20.75	17.11	12.55	10		Yellow light green leaf	17.65	14.78	10	10		Yellow light green leaf	14.19	10	10	10
	19.51	16.82	12.19	10			18.09	12.61	10	10			13.78	10	10	10
	19.89	16.79	12.29	10			16.93	12.08	10	10			12.99	10	10	10
Mature green leaf	16.51	13.21	10	10		Mature green leaf	10	10	10	10		Mature green leaf	10	10	10	10
	16.24	13.09	10	10			10	10	10	10			10	10	10	10
	15.69	12.77	10	10			10	10	10	10			10	10	10	10
Old dark green leaf	15.74	12.11	10	10		Old dark green leaf	10	10	10	10		Old dark green leaf	10	10	10	10
	15.21	11.79	10	10			10	10	10	10			10	10	10	10
	14.89	11.06	10	10			10	10	10	10			10	10	10	10
Old yellow leaf	10	10	10	10		Old yellow leaf	10	10	10	10		Old yellow leaf	10	10	10	10
	10	10	10	10			10	10	10	10			10	10	10	10
	10	10	10	10			10	10	10	10			10	10	10	10
Mangiferin	0.5	0.25	0.13	0.06		Mangiferin	0.5	0.25	0.13	0.06		Mangiferin	0.5	0.25	0.13	0.06
	19.67	14.23	10	10			17.21	13.23	10	10			15.23	12.19	10	10
	19.54	13.91	10	10			18.03	12.91	10	10			16.09	13.01	10	10
	18.78	12.98	10	10			17.89	12.18	10	10			15.78	12.89	10	10
S. aureus	zones after substract 10 mm well diameter					B. cereus	zones after substract 10 mm well diameter					B. subtilis	zones after substract 10 mm well diameter
Extract						Extract						Extract
Conc	2	1	0.5	0.25		Conc	2	1	0.5	0.25		Conc	2	1	0.5	0.25
Red young leaf	18.05	13.25	5.91	0		Red young leaf	15.21	10.36	5.23	0		Red young leaf	13.81	10.15	0	0
	16.23	12.81	3.62	0			15.22	10.16	4.78	0			14.07	10.32	0	0
	17.19	13.08	4.23	0			16.26	11.77	3.98	0			13.78	10.98	0	0
Yellow young leaf	14.29	10.11	3.01	0		Yellow young leaf	13.02	6.25	3.09	0		Yellow young leaf	10.57	5.79	0	0
	13.51	9.82	2.79	0			12.87	6.11	2.87	0			11.03	5.12	0	0
	12.89	8.79	2.59	0			12.08	7.52	2.66	0			11.19	6.07	0	0
Yellow light green leaf	10.75	7.11	2.55	0		Yellow light green leaf	7.65	4.78	0	0		Yellow light green leaf	4.19	0	0	0
	9.51	6.82	2.19	0			8.09	2.61	0	0			3.78	0	0	0
	9.89	6.79	2.29	0			6.93	2.08	0	0			2.99	0	0	0
Mature green leaf	6.51	3.21	0	0		Mature green leaf	0	0	0	0		Mature green leaf	0	0	0	0
	6.24	3.09	0	0			0	0	0	0			0	0	0	0
	5.69	2.77	0	0			0	0	0	0			0	0	0	0
Old dark green leaf	5.74	2.11	0	0		Old dark green leaf	0	0	0	0		Old dark green leaf	0	0	0	0
	5.21	1.79	0	0			0	0	0	0			0	0	0	0
	4.89	1.06	0	0			0	0	0	0			0	0	0	0
Old yellow leaf	0	0	0	0		Old yellow leaf	0	0	0	0		Old yellow leaf	0	0	0	0
	0	0	0	0			0	0	0	0			0	0	0	0
	0	0	0	0			0	0	0	0			0	0	0	0
Mangiferin	0.5	0.25	0.13	0.06		Mangiferin	0.5	0.25	0.13	0.06		Mangiferin	0.5	0.25	0.13	0.06
	9.67	4.23	0	0			7.21	3.23	0	0			5.23	2.19	0	0
	9.54	3.91	0	0			8.03	2.91	0	0			6.09	3.01	0	0
	8.78	2.98	0	0			7.89	2.18	0	0			5.78	2.89	0	0
S. aureus	zones after substract 10 mm well diameter					B. cereus	zones after substract 10 mm well diameter					B. subtilis	zones after substract 10 mm well diameter
Extract						Extract						Extract
Conc	2	1	0.5	0.25		Conc	2	1	0.5	0.25		Conc	2	1	0.5	0.25
Red young leaf	18.05	13.25	5.91	0		Red young leaf	15.21	10.36	5.23	0		Red young leaf	13.81	10.15	0	0
	16.23	12.81	3.62	0			15.22	10.16	4.78	0			14.07	10.32	0	0
	17.19	13.08	4.23	0			16.26	11.77	3.98	0			13.78	10.98	0	0
Mean	17.1567	13.0467	4.58667	0		Mean	15.5633	10.7633	4.66333	0		Mean	13.8867	10.4833	0	0
SD	0.910458	0.221886	1.18593	0		SD	0.603352	0.877515	0.633114	0		SD	0.159478	0.438444	0	0
Yellow young leaf	14.29	10.11	3.01	0		Yellow young leaf	13.02	6.25	3.09	0		Yellow young leaf	10.57	5.79	0	0
	13.51	9.82	2.79	0			12.87	6.11	2.87	0			11.03	5.12	0	0
	12.89	8.79	2.59	0			12.08	7.52	2.66	0			11.19	6.07	0	0
Mean	13.5633	9.57333	2.79667	0		Mean	12.6567	6.62667	2.87333	0		Mean	10.93	5.66	0	0
SD	0.701522	0.69371	0.210079	0		SD	0.505008	0.77681	0.215019	0		SD	0.32187	0.48816	0	0
Yellow light green leaf	10.75	7.11	2.55	0		Yellow light green leaf	7.65	4.78	0	0		Yellow light green leaf	4.19	0	0	0
	9.51	6.82	2.19	0			8.09	2.61	0	0			3.78	0	0	0
	9.89	6.79	2.29	0			6.93	2.08	0	0			2.99	0	0	0
Mean	10.05	6.90667	2.34333	0		Mean	7.55667	3.15667	0	0		Mean	3.65333	0	0	0
SD	0.635295	0.17673	0.185831	0		SD	0.585605	1.43061	0	0		SD	0.609945	0	0	0
Mature green leaf	6.51	3.21	0	0		Mature green leaf	0	0	0	0		Mature green leaf	0	0	0	0
	6.24	3.09	0	0			0	0	0	0			0	0	0	0
	5.69	2.77	0	0			0	0	0	0			0	0	0	0
Mean	6.14667	3.02333	0	0		Mean	0	0	0	0		Mean	0	0	0	0
SD	0.417892	0.22745	0	0		SD	0	0	0	0		SD	0	0	0	0
Old dark green leaf	5.74	2.11	0	0		Old dark green leaf	0	0	0	0		Old dark green leaf	0	0	0	0
	5.21	1.79	0	0			0	0	0	0			0	0	0	0
	4.89	1.06	0	0			0	0	0	0			0	0	0	0
Mean	5.28	1.65333	0	0		Mean	0	0	0	0		Mean	0	0	0	0
SD	0.429302	0.538176	0	0		SD	0	0	0	0		SD	0	0	0	0
Old yellow leaf	0	0	0	0		Old yellow leaf	0	0	0	0		Old yellow leaf	0	0	0	0
	0	0	0	0			0	0	0	0			0	0	0	0
	0	0	0	0			0	0	0	0			0	0	0	0
Mean	0	0	0	0		Mean	0	0	0	0		Mean	0	0	0	0
SD	0	0	0	0		SD	0	0	0	0		SD	0	0	0	0
Mangiferin	0.5	0.25	0.13	0.06		Mangiferin	0.5	0.25	0.13	0.06		Mangiferin	0.5	0.25	0.13	0.06
	9.67	4.23	0	0			7.21	3.23	0	0			5.23	2.19	0	0
	9.54	3.91	0	0			8.03	2.91	0	0			6.09	3.01	0	0
	8.78	2.98	0	0			7.89	2.18	0	0			5.78	2.89	0	0
Mean	9.33	3.70667	0	0		Mean	7.71	2.77333	0	0		Mean	5.7	2.69667	0	0
SD	0.480729	0.649333	0	0		SD	0.438634	0.538176	0	0		SD	0.435546	0.442869	0	0
E. coli 25922						Salmonella						P. aureginosa
Extract						Extract						Extract
Conc	2	1	0.5	0.25		Conc	2	1	0.5	0.25		Conc	2	1	0.5	0.25
Red young leaf	24.44	20.11	16.21	10		Red young leaf	23.58	18.23	10	10		Red young leaf	22.68	16.21	10	10
	25.88	20.09	15.29	10			24.12	18.44	10	10			21.76	15.49	10	10
	24.02	19.61	17.01	10			24.49	17.97	10	10			21.09	15.99	10	10
Yellow young leaf	22.18	18.11	14.21	10		Yellow young leaf	21.28	16.15	10	10		Yellow young leaf	20.89	15.07	10	10
	23.07	17.51	14.09	10			20.9	15.89	10	10			18.78	14.78	10	10
	21.57	16.22	13.33	10			21.27	16.06	10	10			19.05	13.97	10	10
Yellow light green leaf	17.78	14.32	10	10		Yellow light green leaf	13.28	10	10	10		Yellow light green leaf	10	10	10	10
	18.21	13.97	10	10			14.21	10	10	10			10	10	10	10
	17.09	13.07	10	10			12.89	10	10	10			10	10	10	10
Mature green leaf	14.44	12.19	10	10		Mature green leaf	10	10	10	10		Mature green leaf	10	10	10	10
	13.58	11.09	10	10			10	10	10	10			10	10	10	10
	15.01	13.01	10	10			10	10	10	10			10	10	10	10
Old dark green leaf	10	10	10	10		Old dark green leaf	10	10	10	10		Old dark green leaf	10	10	10	10
	10	10	10	10			10	10	10	10			10	10	10	10
	10	10	10	10			10	10	10	10			10	10	10	10
Old yellow leaf	10	10	10	10		Old yellow leaf	10	10	10	10		Old yellow leaf	10	10	10	10
	10	10	10	10			10	10	10	10			10	10	10	10
	10	10	10	10			10	10	10	10			10	10	10	10
Mangiferin	0.5	0.25	0.13	0.06		Mangiferin	0.5	0.25	0.13	0.06		Mangiferin	0.5	0.25	0.13	0.06
	17.29	14.03	10	10			16.02	13.11	10	10			10	10	10	10
	16.91	13.78	10	10			15.91	12.77	10	10			10	10	10	10
	16.29	13.09	10	10			15.21	13.09	10	10			10	10	10	10
E. coli	zones after substract 10 mm well diameter					Salmonella	zones after substract 10 mm well diameter					P. aureginosa	zones after substract 10 mm well diameter
Extract						Extract						Extract
Conc	2	1	0.5	0.25		Conc	2	1	0.5	0.25		Conc	2	1	0.5	0.25
Red young leaf	14.44	10.11	6.21	0		Red young leaf	13.58	8.23	0	0		Red young leaf	12.68	6.21	0	0
	15.88	10.09	5.29	0			14.12	8.44	0	0			11.76	5.49	0	0
	14.02	9.61	7.01	0			14.49	7.97	0	0			11.09	5.99	0	0
Yellow young leaf	12.18	8.11	4.21	0		Yellow young leaf	11.28	6.15	0	0		Yellow young leaf	10.89	5.07	0	0
	13.07	7.51	4.09	0			10.9	5.89	0	0			8.78	4.78	0	0
	11.57	6.22	3.33	0			11.27	6.06	0	0			9.05	3.97	0	0
Yellow light green leaf	7.78	4.32	0	0		Yellow light green leaf	3.28	0	0	0		Yellow light green leaf	0	0	0	0
	8.21	3.97	0	0			4.21	0	0	0			0	0	0	0
	7.09	3.07	0	0			2.89	0	0	0			0	0	0	0
Mature green leaf	4.44	2.19	0	0		Mature green leaf	0	0	0	0		Mature green leaf	0	0	0	0
	3.58	1.09	0	0			0	0	0	0			0	0	0	0
	5.01	3.01	0	0			0	0	0	0			0	0	0	0
Old dark green leaf	0	0	0	0		Old dark green leaf	0	0	0	0		Old dark green leaf	0	0	0	0
	0	0	0	0			0	0	0	0			0	0	0	0
	0	0	0	0			0	0	0	0			0	0	0	0
Old yellow leaf	0	0	0	0		Old yellow leaf	0	0	0	0		Old yellow leaf	0	0	0	0
	0	0	0	0			0	0	0	0			0	0	0	0
	0	0	0	0			0	0	0	0			0	0	0	0
Mangiferin	0.5	0.25	0.13	0.06		Mangiferin	0.5	0.25	0.13	0.06		Mangiferin	0.5	0.25	0.13	0.06
	7.29	4.03	0	0			6.02	3.11	0	0			0	0	0	0
	6.91	3.78	0	0			5.91	2.77	0	0			0	0	0	0
	6.29	3.09	0	0			5.21	3.09	0	0			0	0	0	0
E. coli	zones after substract 10 mm well diameter					Salmonella	zones after substract 10 mm well diameter					P. aureginosa	zones after substract 10 mm well diameter
Extract						Extract						Extract
Conc	2	1	0.5	0.25		Conc	2	1	0.5	0.25		Conc	2	1	0.5	0.25
Red young leaf	14.44	10.11	6.21	0		Red young leaf	13.58	8.23	0	0		Red young leaf	12.68	6.21	0	0
	15.88	10.09	5.29	0			14.12	8.44	0	0			11.76	5.49	0	0
	14.02	9.61	7.01	0			14.49	7.97	0	0			11.09	5.99	0	0
Mean	14.78	9.93667	6.17	0		Mean	14.0633	8.21333	0	0		Mean	11.8433	5.89667	0	0
SD	0.9755	0.283078	0.860697	0		SD	0.457639	0.235443	0	0		SD	0.798269	0.368963	0	0
Yellow young leaf	12.18	8.11	4.21	0		Yellow young leaf	11.28	6.15	0	0		Yellow young leaf	10.89	5.07	0	0
	13.07	7.51	4.09	0			10.9	5.89	0	0			8.78	4.78	0	0
	11.57	6.22	3.33	0			11.27	6.06	0	0			9.05	3.97	0	0
Mean	12.2733	7.28	3.87667	0		Mean	11.15	6.03333	0	0		Mean	9.57333	4.60667	0	0
SD	0.754343	0.965764	0.477214	0		SD	0.216564	0.132035	0	0		SD	1.14823	0.570117	0	0
Yellow light green leaf	4.44	2.19	0	0		Yellow light green leaf	3.28	0	0	0		Yellow light green leaf	0	0	0	0
	3.58	1.09	0	0			4.21	0	0	0			0	0	0	0
	5.01	3.01	0	0			2.89	0	0	0			0	0	0	0
Mean	4.34333	2.09667	0	0		Mean	3.46	0	0	0		Mean	0	0	0	0
SD	0.719884	0.963397	0	0		SD	0.678159	0	0	0		SD	0	0	0	0
Mature green leaf	0	0	0	0		Mature green leaf	0	0	0	0		Mature green leaf	0	0	0	0
	0	0	0	0			0	0	0	0			0	0	0	0
	0	0	0	0			0	0	0	0			0	0	0	0
Mean	0	0	0	0		Mean	0	0	0	0		Mean	0	0	0	0
SD	0	0	0	0		SD	0	0	0	0		SD	0	0	0	0
Old dark green leaf	0	0	0	0		Old dark green leaf	0	0	0	0		Old dark green leaf	0	0	0	0
	0	0	0	0			0	0	0	0			0	0	0	0
	0	0	0	0			0	0	0	0			0	0	0	0
Mean	0	0	0	0		Mean	0	0	0	0		Mean	0	0	0	0
SD	0	0	0	0		SD	0	0	0	0		SD	0	0	0	0
Old yellow leaf	0	0	0	0		Old yellow leaf	0	0	0	0		Old yellow leaf	0	0	0	0
	0	0	0	0			0	0	0	0			0	0	0	0
	0	0	0	0			0	0	0	0			0	0	0	0
Mean	0	0	0	0		Mean	0	0	0	0		Mean	0	0	0	0
SD	0	0	0	0		SD	0	0	0	0		SD	0	0	0	0
Mangiferin	0.5	0.25	0.13	0.06		Mangiferin	0.5	0.25	0.13	0.06		Mangiferin	0.5	0.25	0.13	0.06
	7.29	4.03	0	0			6.02	3.11	0	0			0	0	0	0
	6.91	3.78	0	0			5.91	2.77	0	0			0	0	0	0
	6.29	3.09	0	0			5.21	3.09	0	0			0	0	0	0
Mean	6.83	3.63333	0	0		Mean	5.71333	2.99	0	0		Mean	0	0	0	0
SD	0.504777	0.486861	0	0		SD	0.439356	0.190788	0	0		SD	0	0	0	0

## Sheet: extraction yield
Extraction yield
Young dark reddish brown leaf
dried powder	extract	%
10	2.625	26.25
10	2.641	26.41
10	2.651	26.51
	Mean	26.39
	SD	0.131149
Young yollow leaf
dried powder	extract	%
10	3.205	32.05
10	3.412	34.12
10	3.321	33.21
	Mean	33.1267
	SD	1.03751
Young light green leaf
dried powder	extract	%
10	4.323	43.23
10	4.375	43.75
10	4.401	44.01
	Mean	43.6633
	SD	0.397157
Mature green leaf
dried powder	extract	%
10	4.135	41.35
10	4.125	41.25
10	4.138	41.38
	Mean	41.3267
	SD	0.0680686
Old dark green leaf
dried powder	extract	%
10	4.215	42.15
10	4.235	42.35
10	4.295	42.95
	Mean	42.4833
	SD	0.416333
Old yellow leaf
dried powder	extract	%
10	4.195	41.95
10	4.245	42.45
10	4.335	43.35
	Mean	42.5833
	SD	0.70946
